# Supplementary material for: ABO blood groups and expression of blood group antigens of epithelial ovarian cancer in Chinese women
Source: Cancer Med. 2022 Nov 22;12(6):7498–507. doi: 10.1002/cam4.5476 (PMC10067109; doi:10.1002/cam4.5476)
Supplement: Supplementary file 2 — Table S11. Table S12. [file CAM4-12-7498-s002.xlsx]

## Sheet: Table S9
Table S9 The expression of ABO , ABH antigen synthesis-related genes and transcription factors related to ABO gene in 14 HGSOC tumors and paired normal tissues
Gene	Total(n=14)				Blood group A (n=7)				Blood group B (n=4)				AB (n=1)		Blood group O (n=2)
	FC	P	FDR		FC	P	FDR		FC	P	FDR		FC		FC	P	FDR
ABO	-1.54	0.013	-		-1.64	0.027	-		-1.7	0.215	-		1		-1.17	0.87	-
ABH antigen synthesis-related genes
FUT2	2.45	0.002	0.024		3.18	0.006	0.024		1.21	0.746	0.942		2.07		2.57	0.112	0.636
FUT1	2.08	0.002	0.024		2.36	0.012	0.024		1.56	0.464	0.942		1.27		2.53	0.011	0.264
FUT3	2.75	0.003	0.024		3.42	0.009	0.024		1.42	0.526	0.942		1.45		3.71	0.364	0.748
ST3GAL4	-1.72	0.006	0.027		-1.81	0.053	0.027		-1.46	0.436	0.942		-1.84		-1.87	0.367	0.748
B3GNT3	3.7	0.007	0.027		4.8	0.007	0.027		-1.24	0.896	0.961		2.83		6.15	0.185	0.636
ST3GAL3	-1.58	0.008	0.027		-1.79	0.019	0.027		1.01	0.976	0.976		-1.55		-2.07	0.197	0.636
B3GALT2	-2.04	0.008	0.027		-2.15	0.056	0.027		-1.81	0.368	0.942		-1.2		-2.54	0.368	0.748
B3GNT2	1.46	0.025	0.075		1.57	0.117	0.075		1.42	0.256	0.942		-1.31		1.53	0.212	0.636
FUT7	1.1	0.054	0.144		1.14	0.092	0.144		1.14	0.169	0.942		1.02		-1.09	0.488	0.748
FUT6	1.25	0.074	0.178		1.28	0.186	0.178		1.15	0.489	0.942		1.05		1.43	0.636	0.763
B3GALT5	1.12	0.09	0.181		1.15	0.199	0.181		1.02	0.728	0.942		1.04		1.27	0.561	0.748
ST3GAL6	1.51	0.096	0.181		1.41	0.402	0.181		1.79	0.315	0.942		1.35		1.36	0.485	0.748
B3GALT1	1.17	0.098	0.181		1.09	0.302	0.181		1.01	0.875	0.961		1.48		1.58	0.5	0.748
B4GALT1	1.32	0.13	0.223		1.51	0.191	0.223		1.05	0.898	0.961		1.16		1.28	0.538	0.748
GCNT2	1.21	0.15	0.24		1.23	0.451	0.24		1.17	0.199	0.942		1.19		1.26	0.463	0.748
B4GALT2	1.26	0.203	0.299		1.51	0.072	0.299		-1.2	0.734	0.942		1.15		1.39	0.05	0.4
ST8SIA1	-1.26	0.212	0.299		-1.17	0.28	0.299		-1.28	0.724	0.942		-1.4		-1.46	0.024	0.288
FUT5	1.1	0.224	0.299		1	0.979	0.299		1.24	0.152	0.942		-1.21		1.31	0.501	0.748
B3GNT5	1.26	0.38	0.48		1.11	0.82	0.48		1.69	0.108	0.942		-2.12		1.64	0.674	0.77
FUT9	1.03	0.424	0.509		1.05	0.481	0.509		-1.03	0.613	0.942		1.09		1.06	0.79	0.824
FUT4	1.29	0.473	0.541		1.44	0.538	0.541		-1.07	0.921	0.961		1.02		1.63	0.717	0.782
B3GNT4	1.1	0.535	0.584		1.02	0.94	0.584		1.23	0.277	0.942		1.2		1.06	0.627	0.763
B4GALT3	1.09	0.618	0.621		1.21	0.524	0.621		-1.1	0.576	0.942		-1.65		1.4	0.152	0.636
B4GALT4	-1.04	0.621	0.621		-1.08	0.549	0.621		-1.09	0.431	0.942		1.2		1.07	0.869	0.869
Transcription factors related to ABO gene
NFYB	-1.68	0.004	0.032		-1.82	0.012	0.048		-1.16	0.722	0.841		-1.6		-2.24	0.316	0.632
NFYA	-1.28	0.046	0.184		-1.33	0.078	0.202		-1.52	0.133	0.841		1.61		-1.08	0.655	0.873
SP1	-1.27	0.075	0.2		-1.56	0.004	0.032		-1.13	0.728	0.841		1.58		1	0.998	0.998
GATA1	1.05	0.305	0.61		1.06	0.466	0.555		1.05	0.699	0.841		1.08		1.03	0.886	0.998
RUNX1	1.14	0.512	0.699		1.16	0.486	0.555		1.12	0.841	0.841		-1.84		1.61	0.538	0.861
GATA2	-1.22	0.524	0.699		-1.37	0.256	0.41		1.38	0.755	0.841		-1.43		-1.82	0.301	0.632
ELF5	-1.09	0.762	0.871		-1.21	0.731	0.731		-1.08	0.36	0.841		-1.06		1.31	0.186	0.632
NFYC	1.01	0.959	0.959		-1.18	0.101	0.202		1.16	0.49	0.841		-1.2		1.43	0.316	0.632
FC: fold change,a value greater than 1 represents an upregulation of gene expression and less than -1 indicates a downregulation. FDR:false discovery rate. FUT2: fucosyltransferase 2; FUT1:fucosyltransferase 1; FUT3: fucosyltransferase 3; ST3GAL4: ST3 beta-galactoside alpha-2,3-sialyltransferase 4; B3GNT3:UDP-GlcNAc:betaGal beta-1,3-N-acetylglucosaminyltransferase 3; ST3GAL3:ST3 beta-galactoside …
Bold value indicates P < 0.05

## Sheet: Table S11
Table S11 Correlation between ABO gene expression and transcription factors related to ABO gene in ovarian tumor tissues
Gene	Total(n=116)				A(n=41)				B(n=29)				AB(n=18)				O(n=28)
	r	P	FDR		r	P	FDR		r	P	FDR		r	P	FDR		r	P	FDR
NFYB	0.38	6.57949e-05	0.001		0.43	0.00787724	0.063		0.28	0.163408	0.339		0.29	0.28324	0.94		0.47	0.013824	0.014
NFYC	0.23	0.0196889	0.079		0.34	0.0441993	0.177		-0.06	0.789552	0.978		-0.15	0.602383	0.964		0.44	0.0261611	0.026
RUNX1	0.19	0.0590191	0.153		0.21	0.218346	0.582		0.01	0.978144	0.978		0.19	0.470031	0.94		0.28	0.170523	0.171
GATA2	0.18	0.0764192	0.153		0.12	0.510668	0.817		-0.06	0.780444	0.978		0.24	0.443504	0.94		0.55	0.00562463	0.006
SP1	0.12	0.22651	0.362		0.04	0.819388	0.936		0.35	0.0834467	0.339		-0.003	0.995629	0.996		0.3	0.141664	0.142
NFYA	0.1	0.304652	0.406		0.16	0.36942	0.739		-0.03	0.900152	0.978		0.02	0.943802	0.996		0.44	0.0208909	0.021
GATA1	-0.08	0.401906	0.459		0.00270108	0.987526	0.988		-0.29	0.153684	0.339		0.09	0.729394	0.973		-0.01	0.949249	0.949
ELF5	-0.01	0.931467	0.931		-0.08	0.682827	0.91		-0.29	0.169651	0.339		0.53	0.0635669	0.509		0.27	0.209736	0.21
FDR:false discovery rate.NFYB: nuclear transcription factor Y subunit beta; NFYA: nuclear transcription factor Y subunit alpha; SP1: Sp1 transcription factor; GATA1: GATA binding protein 1; RUNX1:RUNX family transcription factor 1; GATA2: GATA binding protein 2; ELF5: E74 like ETS transcription factor 5; NFYC: nuclear transcription factor Y subunit gamma.
Bold value indicates P < 0.05

## Sheet: Table S12
Table S12 Correlation between ABO gene expression and DNA methylation of ABO gene in ovarian tumor tissues
Probe ID	Ralated in CpG island	Total(n=112)				A(n=41)				B(n=29)				AB(n=16)				O(n=26)
		r	P	FDR		r	P	FDR		r	P	FDR		r	P	FDR		r	P	FDR
cg11879188	shore	-0.3	0.002	0.02		-0.23	0.176	0.899		-0.48	0.012	0.24		-0.36	0.187	0.768		-0.59	0.002	0.04
cg22535403	island	-0.3	0.002	0.02		-0.29	0.086	0.899		-0.41	0.036	0.26		-0.45	0.092	0.768		-0.56	0.004	0.04
cg13506600	island	-0.22	0.025	0.167		-0.09	0.621	0.899		-0.4	0.045	0.26		-0.36	0.192	0.768		-0.41	0.041	0.126
cg07241568	island	-0.21	0.049	0.204		0.05	0.785	0.899		-0.34	0.127	0.508		-0.27	0.363	0.887		-0.48	0.019	0.095
cg21160290	shore	-0.19	0.051	0.204		-0.12	0.463	0.899		-0.39	0.052	0.26		-0.18	0.515	0.887		-0.53	0.006	0.04
cg12020464	island	-0.17	0.104	0.347		-0.1	0.565	0.899		-0.25	0.294	0.66		0.22	0.47	0.887		-0.1	0.626	0.835
cg08872442	shelf	-0.15	0.131	0.374		0.11	0.511	0.899		-0.14	0.495	0.66		-0.14	0.621	0.887		-0.44	0.029	0.116
cg00878953	shore	-0.14	0.172	0.43		-0.11	0.525	0.899		-0.17	0.407	0.66		0.46	0.089	0.768		-0.21	0.356	0.548
cg24267699	island	-0.12	0.255	0.536		-0.04	0.824	0.899		-0.05	0.799	0.841		-0.3	0.342	0.887		-0.27	0.225	0.409
cg11698867	island	-0.11	0.268	0.536		-0.09	0.583	0.899		-0.23	0.28	0.66		-0.04	0.892	0.954		-0.12	0.582	0.831
cg07025194	shelf	-0.07	0.464	0.844		0.02	0.899	0.899		-0.15	0.48	0.66		0.19	0.498	0.887		-0.08	0.72	0.847
cg12855781	island	-0.06	0.598	0.956		-0.07	0.693	0.899		0.16	0.475	0.66		-0.24	0.409	0.887		-0.21	0.346	0.548
cg04883291	opensea	0.04	0.674	0.956		0.16	0.332	0.899		0.07	0.749	0.832		-0.08	0.773	0.954		-0.34	0.1	0.25
cg14440550	island	0.04	0.695	0.956		-0.15	0.378	0.899		-0.11	0.635	0.747		0.38	0.169	0.768		0.41	0.044	0.126
cg06818865	shore	0.03	0.786	0.956		-0.07	0.682	0.899		0.17	0.414	0.66		0.15	0.602	0.887		-0.08	0.691	0.847
cg00017475	island	-0.02	0.84	0.956		0.05	0.779	0.899		0.12	0.579	0.724		-0.04	0.893	0.954		0.05	0.812	0.902
cg14639822	island	-0.02	0.844	0.956		0.04	0.831	0.899		0.02	0.908	0.908		0.02	0.954	0.954		0.02	0.944	0.944
cg14636261	shore	-0.01	0.883	0.956		0.07	0.666	0.899		0.17	0.414	0.66		-0.08	0.773	0.954		-0.32	0.118	0.262
cg13850847	island	-0.01	0.908	0.956		-0.16	0.34	0.899		-0.28	0.192	0.64		-0.03	0.923	0.954		0.31	0.147	0.294
cg20955080	shore	0	0.969	0.969		-0.02	0.888	0.899		0.17	0.413	0.66		0.15	0.593	0.887		-0.04	0.861	0.906
FDR:false discovery rate. CpG island: a 200 bp region of DNA with a GC content higher than 50% and an observed CpG versus expected CpG ratio greater or equal to 0.6; Shore: regions up to 2 kb from CpG island; shelf: regions from 2 to 4 kb from CpG island; open sea: the rest of the genome.
Bold value indicates P < 0.05
